# Supplementary material for: Margaritaria nobilis L.f. (Phyllanthaceae) Ethanolic Extract: Low Acute Oral Toxicity and Antinociceptive Activity
Source: Pharmaceuticals (Basel). 2023 May 3;16(5):689. doi: 10.3390/ph16050689 (PMC10221426; doi:10.3390/ph16050689)
Supplement: Supplementary file 1 [file pharmaceuticals-16-00689-s001.zip]

Archive with 1 entries (1 files):
- pharmaceuticals-2295963-supplementary.pdf
